# Supplementary material for: Inference of malaria reproduction numbers in three elimination settings by combining temporal data and distance metrics
Source: Sci Rep. 2021 Jul 14;11:14495. doi: 10.1038/s41598-021-93238-0 (PMC8280212; doi:10.1038/s41598-021-93238-0)
Supplement: Supplementary file 2 — Supplementary Table 1. [file 41598_2021_93238_MOESM2_ESM.xlsx]

## Sheet: Supplementary Table 1
Dataset	Scenario	Kernel	Delta_AICc	Akaike Weight
Swaziland	Time	Exponential	7386293	0
Swaziland	1	Exponential	3692506	0
Swaziland	2	Exponential	3694136	0
Swaziland	3	Exponential	3692532	0
Swaziland	4	Exponential	3702805	0
Swaziland	5	Exponential	1111429	0
Swaziland	6	Exponential	1111429	0
Swaziland	7	Exponential	1111432	0
Swaziland	8	Exponential	1121581	0
Swaziland	9	Exponential	0	1
Swaziland	10	Exponential	1600	0
Swaziland	11	Exponential	59.5	1.2e-13
Swaziland	12	Exponential	10319	0
Swaziland	Time	Gaussian	7386293	0
Swaziland	1	Gaussian	3330479	0
Swaziland	2	Gaussian	3332136	0
Swaziland	3	Gaussian	3330507	0
Swaziland	4	Gaussian	3340768	0
Swaziland	5	Gaussian	2039970	0
Swaziland	6	Gaussian	2039970	0
Swaziland	7	Gaussian	2040024	0
Swaziland	8	Gaussian	2050183	0
Swaziland	9	Gaussian	193699	0
Swaziland	10	Gaussian	195254	0
Swaziland	11	Gaussian	193612	0
Swaziland	12	Gaussian	203761	0
El Salvador	Time	Exponential	50740.4	0
El Salvador	1	Exponential	25281.8	0
El Salvador	2	Exponential	25442.9	0
El Salvador	3	Exponential	25283.5	0
El Salvador	4	Exponential	25934.9	0
El Salvador	5	Exponential	7610.74	0
El Salvador	6	Exponential	7610.74	0
El Salvador	7	Exponential	7613.29	0
El Salvador	8	Exponential	8259.31	0
El Salvador	9	Exponential	0	0.621541
El Salvador	10	Exponential	160.527	8.62e-36
El Salvador	11	Exponential	0.992188	0.378459
El Salvador	12	Exponential	651.324	2.29e-142
El Salvador	Time	Gaussian	50740.4	0
El Salvador	1	Gaussian	22802.2	0
El Salvador	2	Gaussian	22963.7	0
El Salvador	3	Gaussian	22805.5	0
El Salvador	4	Gaussian	23436	0
El Salvador	5	Gaussian	13967.1	0
El Salvador	6	Gaussian	13967.1	0
El Salvador	7	Gaussian	13970.4	0
El Salvador	8	Gaussian	14610.1	0
El Salvador		Gaussian	1326.18	6.56e-289
El Salvador	10	Gaussian	1486.71	9.88131291682493e-324
El Salvador	11	Gaussian	1327.09	4.17e-289
El Salvador	12	Gaussian	1976.55	0
China P. vivax	Time	Exponential	120000000	0
China P. vivax	1	Exponential	59896712	0
China P. vivax	2	Exponential	59898508	0
China P. vivax	3	Exponential	59892352	0
China P. vivax	4	Exponential	60131916	0
China P. vivax	5	Exponential	18036424	0
China P. vivax	6	Exponential	18036424	0
China P. vivax	7	Exponential	18032128	0
China P. vivax	8	Exponential	18145920	0
China P. vivax	9	Exponential	4448	0
China P. vivax	10	Exponential	4616	0
China P. vivax	11	Exponential	0	1
China P. vivax	12	Exponential	61832	0
China P. vivax	Time	Gaussian	120000000	0
China P. vivax	1	Gaussian	54024360	0
China P. vivax	2	Gaussian	54025048	0
China P. vivax	3	Gaussian	54020028	0
China P. vivax	4	Gaussian	54259728	0
China P. vivax	5	Gaussian	33089320	0
China P. vivax	6	Gaussian	33089320	0
China P. vivax	7	Gaussian	33085048	0
China P. vivax	8	Gaussian	33199024	0
China P. vivax	9	Gaussian	3151784	0
China P. vivax	10	Gaussian	3151928	0
China P. vivax	11	Gaussian	3147272	0
China P. vivax	12	Gaussian	3261120	0
China P. falciparum	Time	Exponential	10959165	0
China P. falciparum	1	Exponential	5479523	0
China P. falciparum	2	Exponential	5479818	0
China P. falciparum	3	Exponential	5479525	0
China P. falciparum	4	Exponential	5485952	0
China P. falciparum	5	Exponential	1651271	0
China P. falciparum	6	Exponential	1651271	0
China P. falciparum	7	Exponential	1651267	0
China P. falciparum	8	Exponential	1654772	0
China P. falciparum	9	Exponential	315	3.97e-69
China P. falciparum	10	Exponential	290	1.06e-63
China P. falciparum	11	Exponential	0	1
China P. falciparum	12	Exponential	3505	0
China P. falciparum	Time	Gaussian	10959165	0
China P. falciparum	1	Gaussian	4941554	0
China P. falciparum	2	Gaussian	4941848	0
China P. falciparum	3	Gaussian	4941552	0
China P. falciparum	4	Gaussian	4947978	0
China P. falciparum	5	Gaussian	3027333	0
China P. falciparum	6	Gaussian	3027333	0
China P. falciparum	7	Gaussian	3027313	0
China P. falciparum	8	Gaussian	3030842	0
China P. falciparum	9	Gaussian	288014	0
China P. falciparum	10	Gaussian	288308	0
China P. falciparum	11	Gaussian	288046	0
China P. falciparum	12	Gaussian	291521	0
